# Supplementary material for: Cometabolic Biodegradation of Hydrazine by Chlorella vulgaris–Bacillus Extremophilic Consortia: Synergistic Potential for Space and Industry
Source: Life (Basel). 2025 Jul 28;15(8):1197. doi: 10.3390/life15081197 (PMC12387905; doi:10.3390/life15081197)
Supplement: Supplementary file 1 [file life-15-01197-s001.zip]

Archive with 1 entries (1 files):
- life-3758985-supplementary.pdf
